# Supplementary material for: Genetic dissection of MutL complexes in Arabidopsis meiosis
Source: Nucleic Acids Res. 2025 Mar 19;53(5):gkaf187. doi: 10.1093/nar/gkaf187 (PMC11920794; doi:10.1093/nar/gkaf187)
Supplement: gkaf187_Supplemental_Files [file gkaf187_supplemental_files.zip]

Archive with 2 entries (2 files):
- Kbiri_Suppl_Figs_R1.pdf
- Kbiri_Suppl_Tables_R1.xlsx
