# Supplementary material for: Genetic dissection of MutL complexes in Arabidopsis meiosis
Source: Nucleic Acids Res. 2025 Mar 19;53(5):gkaf187. doi: 10.1093/nar/gkaf187 (PMC11920794; doi:10.1093/nar/gkaf187)
Supplement: gkaf187_Supplemental_Files [file gkaf187_supplemental_files.zip › Kbiri_Suppl_Tables_R1.xlsx]

## Sheet: Suppl Table S1
Supplementary Table S1. Genotyping primers
Name	Target	Sequence	Note
fancm-9-LP	FANCM	GGATCTAGGGTTCCAATAG
fancm-9-RP	FANCM	CCTCAATCTGCTGCATCAC
GABI-08474	GK T-DNA	ATAATAACGCTGCGGACATCTACATTTT
GABI-1	GK T-DNA	GATGTTAGGCCAGGACTTTGAA
hei10-2 For	HEI10	AAGGAGTTCCCAGAGATGCTC
hei10-2 Rev	HEI10	GCCAGCAAGACAGAACAGTTC
mlh1-1-F	MLH1	TTGTGCCCATGCGTTTTCAG
mlh1-1-R	MLH1	AGGAGTATTTCAGCGTGCACA
mlh1-2_L	MLH1	CTCCTGTGACTCCTCTGGTTG
mlh1-2_R	MLH1	GTTCTTTTGCGAGCATACCTG
mlh1-3 F	MLH1	AAGTTTGTGAGGCATCATCATG
mlh1-3 R	MLH1	TTGCAGATTCAATACAACAACAC
mlh1-4 F	MLH1	CTTCAGGTTCTTTTGCGAGCA	Also used for genotyping mlh1-5 by digesting the amplicon with BstNI. Only the mutant amplicon is cut.
mlh1-4 R	MLH1	CGGGGGAAACGATTTTCTTCG
mlh3-1_L	MLH3	CGAAGCTGTAAATTCGCTTTG
mlh3-1_R	MLH3	ATACCTTGAACTCAACGTGCG
mlh3-2-LP	MLH3	CAAAACTTTCTTGGGGCTACC
mlh3-2-RP	MLH3	GATCAGGCGTTTCAAGAGATG
mus81-LP	MUS81	GACAGTTGAAGGTCGGGAAG
mus81-RP	MUS82	AATTTTCCACAAACCCTTTGG
pms1-1 F	PMS1	GGTGTCATATCTTCCTTTGAGATG
pms1-1 R	PMS1	GCGAATAGCTTTACGTTTCCACTTA
pms1-3 LP	PMS1	TTCACAGAATCTGTTCCGGTC
pms1-3 RP	PMS1	TCACTGAAACAGGGATTGAGC
LBb1.3	SALK T-DNA	ATTTTGCCGATTTCGGAAC
LBc-1	SALK T-DNA	TGGACCGCTTGCTGCAACTCT
LBd-1	SALK T-DNA	GAACCACCATCAAACAGGATTT
JL-202	T-DNA	CATTTTATAATAACGCTGCGGACATCTAC
zip4-2 F	ZIP4	GACTGCTGGAGCAGAAACT
zip4-2 R	ZIP4	TCCTTCCCACACCTTGACCC

## Sheet: Suppl Table S2
Supplementary Table S2. CRISPR Cas9 gRNAs and Cloning primers
Name	target	Sequence
MLH1-gRNA 1	MLH1	TTGATATCAACATGTTCCCG
MLH1-gRNA 2	MLH1	ACAACCAGAGGAGTCACAGG
MLH1-gRNA 3	MLH1	ATGATACTGTCTCGCCAGCA
R1VF	pJET-U3/6	AGAATTCCCATGGAAGGATCCTCGAGGCTGCAGGAATTCGATATCAAGC
R2	pJET-U3/6	CCATGATTACGCCAAGCTCG
R2F1	pJET-U3/6	CTTGGCGTAATCATGGGGATGGCTCGAGTTTTCAGC
VRF1	pJET-U3/6	ATGTTACTAGATCGGGGATCCGGATGGCTCGAGTTTTCAGC

## Sheet: Suppl Table S3
Supplementary Table S3. Ectopic expression cloning primers
Name	Target	Sequence
pDMC1 F	DMC1	ACGACGGCCAGTGCCAAGCTTAAAATTAATTTGATTAGTGGATCCGC
pDMC1 R	DMC1	TTTCTCGCTCTAAGACTCTCTAAG
gMLH1-1F	MLH1	GCGTAGCAGCTTGAGATACTCCAATTTGTATCTGGCGCGAG
gMLH1-F6	MLH1	AATCGGACGTCCCAATTTGTATCTGGCGCGAG
gMLH1-F7	MLH1	CCTTAATTAAGGTTAATTAAGGCCAATTTGTATCTGGCGCGAG
gMLH1-R6	MLH1	TCCCCCCGGGGGGACCCGGGGGGACGAGCCATATCTACGTCGCT
gMLH1-R7	MLH1	CCTTAATTAAGGTTAATTAAGGCGAGCCATATCTACGTCGCT
gMLH3 For 1	MLH3	TAAAACGACGGCCAGTGCCAAGATTCACTTCTTCTTGGAAGGATTTTG
gMLH3 rev 1	MLH3	CGAGCTCTATCGATCAATCACAGGAACTGCGTCCTCCATTG
fgPMS1-1F	PMS1	ACGACGGCCAGTGCCAAGCTTCTAGAGTATGCGCAAGTGTGTCTTC
fgPMS1-R	PMS1	TCTATCGATCAATCAGGATCCTCATGTTTACTGGAAAACTGTTG
gbPMS1 For2	PMS1	GAGAGTCTTAGAGCGAGAAATCTAGAATGCAAGGAGATTCTTCTCCGT
gbPMS1 Rev2	PMS1	TGATTGATCGATAGAGCTCGGCGGCCGCTCATGCCAATGAGATGGTTGC
gbPMS1 Rev3	PMS1	ACGGAGAAGAATCTCCTTGCAT
gbPMS1-2F	PMS1	TCTTAGAGCGAGAAATCTAGAGCATTGTGCAGCTGCGTC
gPMS1 1For	PMS1	TCCGCTCGAGTCATGCCAATGAGATGGTTGCATCAT
gPMS1 1Rev	PMS1	CGCGGATCCATGCAAGGAGATTCTTCTCCGTCTCCG
gPMS1 2For	PMS1	TCCGCTCGAGTCACCTGATAATATCCATGTGCATTAACACAG
gPMS1 2Rev	PMS1	CGCGGATCCATGGTTGTGGCATTTCCCCAACCAA
gPMS1 For 1	PMS1	TAAAACGACGGCCAGTGCCAGTATGCGCAAGTGTGTCTTCAG
gPMS1 Rev 1	PMS1	GAGCTCTATCGATCAATCACTCATGTTTACTGGAAAACTGTTGAAG

## Sheet: Suppl Table S4
Supplementary Table S4. Summary of the sequencing data for Col/Ler mlh1 and hei10-2/+.
	Chr1	Chr2	Chr3	Chr4	Chr5	Total number of crossovers	Total SNP reads	No. of indivduals	Avg. Reads per library	Reads per SNP
mlh1	246	165	185	140	216	952	83957813	162	518258	171
hei10-2/+	363	277	297	266	369	1572	113598101	225	504880	231

## Sheet: Suppl Table S5
Supplementary Table S5. qPCR primers
Name	Traget	Sequence
qAct2-F	Actin2	TGCCAATCTACGAGGGTTTC
qAct2-R	Actin2	TTACAATTTCCCGCTCTGCT
qDMC1-1F	DMC1	ATCTGGAAACTGGCTTCAGCTT
qDMC1-1R	DMC1	CCACCATCAGGCTCTTGTTCA
qDMC1-2F	DMC1	GACATTTTTGCAGCAAGGCCA
qDMC1-2R	DMC1	AATGGATCCAGGAGCTGTGC
qDMC1-897 F	DMC1	GCTTTTTCACATCTCCTGCGTT
qDMC1-994 R	DMC1	GCTCGTTGAGCGTGAAGAAAAT
qHEI10-3F	HEI10	GGTGTCAGATGATGGAGCAAGA
qHEI10-3R	HEI10	TCTCATCAAGCTTCCTCTTCTGT
qHEI10-4F	HEI10	GGCACTGCTAATCCCCAGTC
qHEI10-4R	HEI10	TATAGCGTGAACAGCTGAGGG
qKUP9-368 F	KUP9	ATGGTCAAGGTGGGACTTTAGC
qKUP9-458 R	KUP9	TCCTCATCACTACGGTGCTGA
qMLH1-1351 F	MLH1	ACTGCTGATCTTTCTAGTGTCCAG
qMLH1-1441 R	MLH1	ATGTGCAATTCCTTACAGTCTCCA
qMLH1-3F	MLH1	TCCTCCATATCGACGTTACCC
qMLH1-3R	MLH1	CGCCATGCATCCTCCTCTTT
qMLH1-569 F	MLH1	CTGCTGATGATTACGGGAAAATCG
qMLH1-683 R	MLH1	ACTGAGTGAACATCAGCCTTAACA
qMLH3-1	MLH3	TTTCTCCACGAAAGGATGTATGGT
qMLH3-1	MLH3	GAGAATCAGTCCGGCTTTCAAATC
qMLH3-1F	MLH3	CAGGCGTTTCAAGAGATGATTTGG
qMLH3-1R	MLH3	AAGTTTCACTAGCTGTCTCCACG
qMLH3-2F	MLH3	GCAGATAAGAGACTGGGGTTGG
qMLH3-2R	MLH3	GATTGGTGTTGGTTTCCGCTG
qMLH3-345 F	MLH3	TATTGGGAGGCCTAATGGTTATCG
qMLH3-3F	MLH3	ACCCCCATAGATACTGCGGA
qMLH3-3R	MLH3	ACCAGTAACAGAGCTCCCCA
qMLH3-437 R	MLH3	GTCGTGCCAGAGTCTTTTCTATCA
qUBQ10_F	Ubiquitin 10	GGCCTTGTATAATCCCTGATGAATAAG
qUBQ10_R	Ubiquitin 10	AAAGAGATAACAGGAACGGAAACATAG

## Sheet: Suppl Table S6
Supplementary Table S6. Meiotic behavior established from Pollen Mother Cells of Col, zip4-2, hei10-2 and mlh1-4 at metaphase I.
Genotypes	No. of PMCs	Average No. of		Average No. of Chiasmata
		Univalents	Bivalents
Col	27	0	5	9,26
zip4-2	53	7,81 (4-10)	1,09 (0-3)	1,13 (0-3)
hei10-2	50	6,92 (2-10)	1,54 (0-3)	1,6 (0-5)
mlh1-4	57	3,61 (0-10)	3,19 (0-5)	3,75 (0-7)

## Sheet: Suppl Table S7
Supplementary Table S7. The average number of chiasmata per chromosome and Pollen Mother Cells (PMC) of MutL mutants in combination with class II factors at Metaphase I.
Genotype	PMC Nb	Average chiasma/chromosome					Total
		1	2	3	4	5
Col	69	2.52	1.75	2.16	1.49	2.28	10.2
Ws	50	2.14	1.54	2.02	1.56	1.98	9.24
mlh1-1	53	1.68	1.08	1.21	0.34	1.25	5.55
mlh3-1	108	0.8	0.68	0.73	0.71	0.82	3.74
mlh1-1 mlh3-1	34	0.76	0.35	0.5	0.29	0.47	2.38
mus81	102	2.34	1.9	2.07	1.93	2.16	10.4
mlh1-1 mlh3-1 mus81	44	0.8	0.18	0.45	0.05	0.43	1.91
zip4-2	255	0.43	0.25	0.32	0.25	0.4	1.65
zip4-2 mus81	57	0.28	0.16	0.23	0.33	0.28	1.28
fancm-9	52	2.71	1.98	2.27	1.98	2.31	11.25
mlh1-1 mlh3-1 fancm-9	55	1.93	1.49	1.49	1.16	1.58	7.65
pms1-1	9	2.11	1.67	2.11	1.67	2	9.56
hei10-2	29	0.45	0.41	0.52	0.52	0.17	2.07

## Sheet: Suppl Table S8
Supplementary Table S8. Meiotic behavior established from Pollen Mother Cells of MutL mutants in combination with class II factors at Metaphase I.
Genotypes	No. of PMCs	Average No. of		Average No. of Chiasmata
		Univalents	Bivalents
Col	69	0	5	10.2
Ws	50	0	5	9.24
mlh1-1	53	1.58	4.21	5.55
mlh3-1	108	2.68	3.66	3.74
mlh1-1 mlh3-1	34	4.05	2.98	2.38
mus81	102	0	5	10.4
mlh1-1 mlh3-1 mus81	44	5.17	2.41	1.91
zip4-2	255	5.74	2.13	1.65
zip4-2 mus81	57	6.06	1.97	1.28
fancm-9	52	0	5	11.25
mlh1-1 mlh3-1 fancm-9	55	0.48	4.76	7.65
pms1-1	9	0	5	9.56
hei10-2	29	4.8	2.6	2.07

## Sheet: Suppl Table S9
Supplementary Table S9. Chromosome configuration proportions in all tested lines. Submetacentric (1+3+5) and acrocentric (2+4) chromosomes behavior is discriminated.
Genotype	Submetacentric			Acrocentric			Total
	Ring	Rod	Univalents	Ring	Rod	Univalents	Ring	Rod	Univalents
Col	94.686	5.31401	0	53.6232	46.3768	0	78.2609	21.7391	0
Ws	88.6667	11.3333	0	63	37	0	78.4	21.6	0
mlh1-1	44.0252	45.283	10.6918	9.17431	39.4495	51.3761	29.8507	42.9104	27.2388
mlh3-1	15.1335	45.1039	39.7626	15.7407	37.963	46.2963	15.3707	42.3146	42.3146
mlh1-1 mlh3-1	5.88235	46.0784	48.0392	4.41176	23.5294	72.0588	5.29412	37.0588	57.6471
mus81-2	96.0784	3.92157	0	80.3922	19.6078	0	89.8039	10.1961	0
mlh1-1 mlh3-1 mus81-2	10.6061	34.8485	54.5455	0	11.3636	88.6364	6.36364	25.4545	68.1818
zip4-2	7.05882	24.0523	68.8889	3.92157	17.0588	79.0196	5.80392	21.2549	72.9412
zip4-2 mus81-1	0.584795	25.1462	74.269	1.75439	21.0526	77.193	1.05263	23.5088	75.4386
fancm-9	97.4359	2.5641	0	81.7308	18.2692	0	91.1538	8.84615	0
mlh1-1 mlh3-1 fancm-9	61.2121	35.1515	3.63636	50.9091	31.8182	17.2727	57.0909	33.8182	9.09091
pms1-1	92.5926	7.40741	0	66.6667	33.3333	0	82.2222	17.7778	0
hei10-2	3.44828	31.0345	65.5172	10.3448	25.8621	63.7931	6.2069	28.9655	64.8276

## Sheet: Suppl Table S10
Supplementary Table S10. One way ANOVA Tukey HSD test on seed set data in Figure 1b.
Pair		Difference	SE	Q	Lower CI	Upper CI	Critical Mean	p-value
Ws	mlh1-1	37.18	1.1924	31.181	31.8845	42.4755	5.2955	4.641e-11
Ws	Col	3.62	1.1924	3.0359	-1.6755	8.9155	5.2955	0.3981
Ws	zip4-2	54.59	1.1924	45.7819	49.2945	59.8855	5.2955	4.641e-11
Ws	hei10-2	51.78	1.4604	35.4566	45.2943	58.2657	6.4857	4.641e-11
Ws	mlh1-4	39.5	1.4604	27.0478	33.0143	45.9857	6.4857	4.641e-11
Ws	mlh3-1	36.16	1.2647	28.5912	30.5433	41.7767	5.6167	4.641e-11
Ws	mlh3-2	36.92	1.1924	30.9629	31.6245	42.2155	5.2955	4.641e-11
mlh1-1	Col	40.8	1.1924	34.2169	35.5045	46.0955	5.2955	4.641e-11
mlh1-1	zip4-2	17.41	1.1924	14.6009	12.1145	22.7055	5.2955	4.665e-11
mlh1-1	hei10-2	14.6	1.4604	9.9974	8.1143	21.0857	6.4857	5.252e-08
mlh1-1	mlh1-4	2.32	1.4604	1.5886	-4.1657	8.8057	6.4857	0.9491
mlh1-1	mlh3-1	1.02	1.2647	0.8065	-4.5967	6.6367	5.6167	0.9991
mlh1-1	mlh3-2	0.26	1.1924	0.218	-5.0355	5.5555	5.2955	1
Col	zip4-2	58.21	1.1924	48.8178	52.9145	63.5055	5.2955	4.641e-11
Col	hei10-2	55.4	1.4604	37.9354	48.9143	61.8857	6.4857	4.641e-11
Col	mlh1-4	43.12	1.4604	29.5266	36.6343	49.6057	6.4857	4.641e-11
Col	mlh3-1	39.78	1.2647	31.4535	34.1633	45.3967	5.6167	4.641e-11
Col	mlh3-2	40.54	1.1924	33.9989	35.2445	45.8355	5.2955	4.641e-11
zip4-2	hei10-2	2.81	1.4604	1.9242	-3.6757	9.2957	6.4857	0.8711
zip4-2	mlh1-4	15.09	1.4604	10.3329	8.6043	21.5757	6.4857	2.074e-08
zip4-2	mlh3-1	18.43	1.2647	14.5723	12.8133	24.0467	5.6167	4.666e-11
zip4-2	mlh3-2	17.67	1.1924	14.8189	12.3745	22.9655	5.2955	4.656e-11
hei10-2	mlh1-4	12.28	1.6863	7.2822	4.791	19.769	7.489	7.993e-05
hei10-2	mlh3-1	15.62	1.52	10.2763	8.8695	22.3705	6.7505	2.426e-08
hei10-2	mlh3-2	14.86	1.4604	10.1755	8.3743	21.3457	6.4857	3.208e-08
mlh1-4	mlh3-1	3.34	1.52	2.1974	-3.4105	10.0905	6.7505	0.775
mlh1-4	mlh3-2	2.58	1.4604	1.7667	-3.9057	9.0657	6.4857	0.9133
mlh3-1	mlh3-2	0.76	1.2647	0.6009	-4.8567	6.3767	5.6167	0.9999

[truncated: 11 more sheets: Suppl Table S11, Suppl Table S12, Suppl Table S13, Suppl Table S14, Suppl Table S15, Suppl Table S16, Suppl Table S17, Suppl Table S18, Suppl Table S19, Suppl Table S20, Suppl Table S21]
